# Supplementary material for: Probiotic and Postbiotic Potentials of Enterococcus faecalis EF-2001: A Safety Assessment
Source: Pharmaceuticals (Basel). 2024 Oct 17;17(10):1383. doi: 10.3390/ph17101383 (PMC11510163; doi:10.3390/ph17101383)
Supplement: Supplementary file 1 [file pharmaceuticals-17-01383-s001.zip]

Archive with 1 entries (1 files):
- pharmaceuticals-3206679-supplementary.pdf
